# Supplementary material for: Genome-wide identification and expression analysis of TCP transcription factors in Chrysanthemum indicum reveals their critical role in the response to various abiotic stresses
Source: BMC Plant Biol. 2025 May 13;25:631. doi: 10.1186/s12870-025-06521-x (PMC12070562; doi:10.1186/s12870-025-06521-x)
Supplement: Supplementary file 3 — Additional file 3. Synteny blocks of TCP genes between C. indicum and Arabidopsis, rice, soybean, populus and grape genome. [file 12870_2025_6521_MOESM3_ESM.xlsx]

## Sheet: sheet1
Synteny blocks of TCP genes between between C.indicum and Arabidopsis, rice, soybean, populus and grape.
C.indicum vs A. thaliana	CI07AG006830.mRNA1	AT5G60970
C.indicum vs A. thaliana	CI08AG002612.mRNA1	AT1G69690
C.indicum vs A. thaliana	CI08AG003093.mRNA1	AT3G27010
C.indicum vs A. thaliana	CI08AG002435.mRNA1	AT5G60970
C.indicum vs A. thaliana	CI09AG008294.mRNA1	AT1G53230
C.indicum vs A. thaliana	CI02AG008829.mRNA1	AT3G47620
C.indicum vs A. thaliana	CI04AG006886.mRNA1	AT5G51910
C.indicum vs soybean	CI01AG003584.mRNA1	Glyma.08G299400
C.indicum vs soybean	CI01AG003584.mRNA1	Glyma.18G121400
C.indicum vs soybean	CI01AG005204.mRNA1	Glyma.18G280700
C.indicum vs soybean	CI01AG005204.mRNA1	Glyma.19G044400
C.indicum vs soybean	CI07AG006987.mRNA1	Glyma.01G045500
C.indicum vs soybean	CI07AG006987.mRNA1	Glyma.02G105900
C.indicum vs soybean	CI07AG006987.mRNA1	Glyma.04G170600
C.indicum vs soybean	CI07AG006830.mRNA1	Glyma.04G161400
C.indicum vs soybean	CI07AG006830.mRNA1	Glyma.05G019900
C.indicum vs soybean	CI07AG006987.mRNA1	Glyma.05G027400
C.indicum vs soybean	CI07AG006987.mRNA1	Glyma.06G193000
C.indicum vs soybean	CI07AG006830.mRNA1	Glyma.06G204300
C.indicum vs soybean	CI07AG006987.mRNA1	Glyma.17G099100
C.indicum vs soybean	CI08AG002612.mRNA1	Glyma.01G045500
C.indicum vs soybean	CI08AG002435.mRNA1	Glyma.04G161400
C.indicum vs soybean	CI08AG002612.mRNA1	Glyma.04G170600
C.indicum vs soybean	CI08AG002612.mRNA1	Glyma.05G027400
C.indicum vs soybean	CI08AG002435.mRNA1	Glyma.05G019900
C.indicum vs soybean	CI08AG002612.mRNA1	Glyma.06G193000
C.indicum vs soybean	CI08AG002435.mRNA1	Glyma.06G204300
C.indicum vs soybean	CI08AG003744.mRNA1	Glyma.08G247300
C.indicum vs soybean	CI08AG003858.mRNA1	Glyma.08G256400
C.indicum vs soybean	CI08AG003858.mRNA1	Glyma.13G047400
C.indicum vs soybean	CI08AG002435.mRNA1	Glyma.17G079900
C.indicum vs soybean	CI08AG002612.mRNA1	Glyma.17G099100
C.indicum vs soybean	CI08AG003744.mRNA1	Glyma.18G268700
C.indicum vs soybean	CI08AG003858.mRNA1	Glyma.18G280700
C.indicum vs soybean	CI08AG003744.mRNA1	Glyma.19G030900
C.indicum vs soybean	CI08AG003858.mRNA1	Glyma.19G044400
C.indicum vs soybean	CI09AG002811.mRNA1	Glyma.03G018800
C.indicum vs soybean	CI09AG008294.mRNA1	Glyma.06G232300
C.indicum vs soybean	CI09AG002811.mRNA1	Glyma.07G080300
C.indicum vs soybean	CI09AG008294.mRNA1	Glyma.12G228300
C.indicum vs soybean	CI09AG008294.mRNA1	Glyma.13G271700
C.indicum vs soybean	CI02AG008829.mRNA1	Glyma.04G170600
C.indicum vs soybean	CI02AG009025.mRNA1	Glyma.05G013300
C.indicum vs soybean	CI02AG008829.mRNA1	Glyma.05G027400
C.indicum vs soybean	CI02AG008829.mRNA1	Glyma.06G193000
C.indicum vs soybean	CI02AG008829.mRNA1	Glyma.17G099100
C.indicum vs rice	CI08AG002612.mRNA1	LOC_Os02g51280
C.indicum vs populus	CI08AG002435.mRNA1	POPTR_0015s06980
C.indicum vs populus	CI08AG003744.mRNA1	POPTR_0017s13050
C.indicum vs populus	CI08AG003858.mRNA1	POPTR_0017s13980
C.indicum vs populus	CI09AG002811.mRNA1	POPTR_0014s07450
C.indicum vs populus	CI09AG002811.mRNA1	POPTR_0002s15360
C.indicum vs populus	CI03AG002190.mRNA1	POPTR_0010s14030
C.indicum vs populus	CI03AG002190.mRNA1	POPTR_0008s11470
C.indicum vs grape	CI01AG005204.mRNA1	mRNA:HanXRQr2_Chr12g0559201
C.indicum vs grape	CI01AG003584.mRNA1	mRNA:HanXRQr2_Chr15g0689511
C.indicum vs grape	CI01AG002770.mRNA1	mRNA:HanXRQr2_Chr17g0789851
C.indicum vs grape	CI02AG008829.mRNA1	mRNA:HanXRQr2_Chr09g0409091
C.indicum vs grape	CI03AG002748.mRNA1	mRNA:HanXRQr2_Chr16g0768961
C.indicum vs grape	CI06AG006596.mRNA1	mRNA:HanXRQr2_Chr10g0450321
C.indicum vs grape	CI06AG006596.mRNA1	mRNA:HanXRQr2_Chr12g0545741
C.indicum vs grape	CI07AG001210.mRNA1	mRNA:HanXRQr2_Chr13g0580361
C.indicum vs grape	CI07AG006830.mRNA1	mRNA:HanXRQr2_Chr05g0232011
C.indicum vs grape	CI07AG006987.mRNA1	mRNA:HanXRQr2_Chr05g0230911
C.indicum vs grape	CI07AG006987.mRNA1	mRNA:HanXRQr2_Chr08g0356251
C.indicum vs grape	CI08AG003858.mRNA1	mRNA:HanXRQr2_Chr15g0712211
C.indicum vs grape	CI08AG002934.mRNA1	mRNA:HanXRQr2_Chr16g0727981
C.indicum vs grape	CI08AG002612.mRNA1	mRNA:HanXRQr2_Chr16g0729541
C.indicum vs grape	CI08AG002934.mRNA1	mRNA:HanXRQr2_Chr09g0407691
C.indicum vs grape	CI08AG002435.mRNA1	mRNA:HanXRQr2_Chr09g0408181
C.indicum vs grape	CI08AG002612.mRNA1	mRNA:HanXRQr2_Chr09g0409091
C.indicum vs grape	CI08AG003744.mRNA1	mRNA:HanXRQr2_Chr09g0400691
C.indicum vs grape	CI08AG003858.mRNA1	mRNA:HanXRQr2_Chr09g0399471
C.indicum vs grape	CI08AG003859.mRNA1	mRNA:HanXRQr2_Chr09g0399441
C.indicum vs grape	CI08AG003093.mRNA1	mRNA:HanXRQr2_Chr09g0388001
C.indicum vs grape	CI09AG008294.mRNA1	mRNA:HanXRQr2_Chr11g0476721
C.indicum vs grape	CI09AG001712.mRNA1	mRNA:HanXRQr2_Chr15g0695161
C.indicum vs grape	CI09AG002811.mRNA1	mRNA:HanXRQr2_Chr04g0184351
