# Supplementary material for: Genome-wide identification and expression analysis of TCP transcription factors in Chrysanthemum indicum reveals their critical role in the response to various abiotic stresses
Source: BMC Plant Biol. 2025 May 13;25:631. doi: 10.1186/s12870-025-06521-x (PMC12070562; doi:10.1186/s12870-025-06521-x)
Supplement: Supplementary file 4 — Additional file 4. Ten predicted conserved motifs of the 26 CiTCP proteins. [file 12870_2025_6521_MOESM4_ESM.xlsx]

## Sheet: Sheet1
Ten predicted conserved motifs of the 26 CiTCP proteins
Motif	E-value	Width	Motif sequences	Logo
1	2.1e-592	41	IHTAVGGRDRRVRLSAHCAAKFFQLQDELGFDKASKTIEWL
2	7.2e-103	29	LQQAEPSIIAATGTGTIPANFTSVNISLR	#VALUE!
3	4.5e-62	23	LVKZSRAKARARARERTREKLNI	#VALUE!
4	2.5e-61	15	VRKKRSTGKKDRHSK	#VALUE!
5	2.9e-28	14	FSKSKTAIDELVEL	#VALUE!
6	6.3e-22	23	HHHHQRPNFPFQLLEKKDDDDET	#VALUE!
7	2.3e-18	50	GFWALPARSDFGQVWSFVAAPQDMNSMAAAQQQGRFYQQQQQQVQAMGEA	#VALUE!
8	1e-12	21	HQHQPMNGDPIWTFPNVNNNA	#VALUE!
9	1.4e-08	29	WGYNKSFANPPAGWLNSSNTFLGFLGGWD	#VALUE!
10	4e-07	14	VSSGLHFMNFPTPV	#VALUE!
