# Supplementary material for: Genome-wide identification and expression analysis of TCP transcription factors in Chrysanthemum indicum reveals their critical role in the response to various abiotic stresses
Source: BMC Plant Biol. 2025 May 13;25:631. doi: 10.1186/s12870-025-06521-x (PMC12070562; doi:10.1186/s12870-025-06521-x)
Supplement: Supplementary file 5 — Additional file 5. Details of the cis-acting elements identified in this study. [file 12870_2025_6521_MOESM5_ESM.xlsx]

## Sheet: Sheet1
The number of cis-regulatory elements in the TCP promoter region
gene name	3-AF1 binding site	ACE	AE-box	ATCT-motif	Box 4	chs-CMA1a	GA-motif	GATA-motif	G-Box	GT1-motif	I-box	LAMP-element	MRE	TCCC-motif	TCT-motif	ABRE	AuxRR-core	CGTCA-motif	ERE	P-box	TCA-element	TGA-element	TGACG-motif	CAT-box	CCGTCC-box	circadian	GCN4_motif	O2-site	RY-element	ARE	DRE	LTR	MBS	TC-rich repeats	W box	WUN-motif
CITCP3					3			1				1			1			1					1	1						1			3	1	1
CITCP22					2				3	1	1		1	1		2					1				2		1			4			1		3
CITCP23				2	1		1	2		2				1	1				1	1		1		1						3				1
CITCP21		1			3	1		1	6		1		3		1	5		1	1			1	1	2						2		1		1
CITCP5					6	1			3	4	1		1	1		3		3			1		3					1		7	1			1	1
CITCP18					1	1			3	1		1			2	3		3		1	1	1	3	1										1	12	1
CITCP13			1		3		1	1	5	6	1	1				5	1		3		2					2				1		1			2	1
CITCP6	2				9				2	4					2	2			1			1								1		1			2
CITCP12				1	1				1	7			1			1		1				1	1		2			1	1			2		1	5
CITCP10					6		1	2		3			2			4		2	3	2		1	2	2	4			1		1		3			4	1
CITCP26			1		2				1	3		1	3		2	1	1			2	2									1			1		1
CITCP7					3					6						2		1			1		1	1			1			6		2	1		3
CITCP24	2				1		1		3	7		1	1			2		2		1		1	2				1			2	2	1	1		1
CITCP20				1	2				1	3					2	2		2				1	2				1			2			4	1		1
CITCP14					4		1		3		2	1			1	4		2		1			2	1		1			2	1	1		1
CITCP16					3	1								1	2			2		3			2	2		1				5			1		2	1
CITCP11			1		2			1	6	1					2	6		3			1	1	3			1		2		5					1	1
CITCP19					4			1	3		1				1	6	1	5	1				5	1	1			1	2	3		1	2	2	1	1
CITCP9					1			1	3						1	3	1	1	1	2			1	1						4				1		1
CITCP25			3		1			1	2				2		2	2		2	3				2							5		1	1	2	1	3
CITCP1			1		1				6	2			1	1	2	4		1		1			1				1			2			3		3
CITCP8		5			2				13	2			2		5	12			1		1											2		17
CITCP2				1					3	2					3	1		1		1	1		1							5		1	1	1
CITCP15		1	1						2	3			1		1	1	1	2	2	1		1	2		1	2	1			2
CITCP4		1	1		1			1	3			1	1		1	3	1	2	2			3	2						1	3		1			3
CITCP17					2			1	2						1	1		1		1			1	1				1		2		1	1			4

## Sheet: Sheet2
The functional description of putative cis-acting elements identified in the promoter regions of CiTCP genes.
Light reponsive elements(15)	3-AF1 binding site	light responsive element
	ACE	cis-acting element involved in light responsiveness
	AE-box	part of a module for light response
	ATCT-motif	part of a conserved DNA module involved in light responsiveness
	Box 4	part of a conserved DNA module involved in light responsiveness
	chs-CMA1a	part of a light responsive element
	GA-motif	part of a light responsive element
	GATA-motif	part of a light responsive element
	G-Box	cis-acting regulatory element involved in light responsiveness
	GT1-motif	light responsive element
	I-box	part of a light responsive element
	LAMP-element	part of a light responsive element
	MRE	MYB binding site involved in light responsiveness
	TCCC-motif	part of a light responsive element
	TCT-motif	part of a light responsive element
Hormone reponsive elements(8)	ABRE	cis-acting element involved in the abscisic acid responsiveness
	AuxRR-core	cis-acting regulatory element involved in auxin responsiveness
	CGTCA-motif	cis-acting regulatory element involved in the MeJA-responsiveness
	ERE	ethylene-responsive element
	P-box	gibberellin-responsive element
	TCA-element	cis-acting element involved in salicylic acid responsiveness
	TGA-element	auxin-responsive element
	TGACG-motif	cis-acting regulatory element involved in the MeJA-responsiveness
Development related elements(6)	CAT-box	cis-acting regulatory element related to meristem expression
	CCGTCC-box	cis-acting regulatory element related to meristem specific activation
	circadian	cis-acting regulatory element involved in circadian control
	GCN4_motif	cis-regulatory element involved in endosperm expression
	O2-site	cis-acting regulatory element involved in zein metabolism regulation
	RY-element	cis-acting regulatory element involved in seed-specific regulation
Environmental stress-related elements(7)	ARE	cis-acting regulatory element essential for the anaerobic induction
	DRE	cis-acting element involved in dehydration, low-temp, salt stresses
	LTR	cis-acting element involved in low-temperature responsiveness
	MBS	MYB binding site involved in drought-inducibility
	TC-rich repeats	cis-acting element involved in defense and stress responsiveness
	W box	cis-acting element involved in sugar metabolism and plant defense signaling
	WUN-motif	wound-responsive element
