# Supplementary material for: Genome-wide identification and expression analysis of TCP transcription factors in Chrysanthemum indicum reveals their critical role in the response to various abiotic stresses
Source: BMC Plant Biol. 2025 May 13;25:631. doi: 10.1186/s12870-025-06521-x (PMC12070562; doi:10.1186/s12870-025-06521-x)
Supplement: Supplementary file 6 — Additional file 6. The GO enrichment analysis of TCP genes in C. indicum. [file 12870_2025_6521_MOESM6_ESM.xlsx]

## Sheet: Sheet1
The GO enrichment analysis of TCP genes in C. indicum
Class	Go name	description	pvalue	Gene ID
BP	GO:2001141	regulation of RNA biosynthetic process	2.01845e-25	CI01AG002770.mRNA1|CI01AG005204.mRNA1|CI02AG008829.mRNA1|CI02AG009025.mRNA1|CI03AG002748.mRNA1|CI03AG005180.mRNA1|CI04AG006886.mRNA1|CI06AG006596.mRNA1|CI07AG001210.mRNA1|CI07AG004238.mRNA1|CI07AG004239.mRNA1|CI07AG006830.mRNA1|CI07AG006987.mRNA1|CI08AG002612.mRNA1|CI08AG002934.mRNA1|CI08AG003093.mRNA1|CI08AG003857.mRNA1|CI08AG003858.mRNA1|CI08AG003859.mRNA1|CI09AG001712.mRNA1|CI09AG002811.mRNA1|…
BP	GO:0051252	regulation of RNA metabolic process	4.77775e-23	CI01AG002770.mRNA1|CI01AG005204.mRNA1|CI02AG008829.mRNA1|CI02AG009025.mRNA1|CI03AG002748.mRNA1|CI03AG005180.mRNA1|CI04AG006886.mRNA1|CI06AG006596.mRNA1|CI07AG001210.mRNA1|CI07AG004238.mRNA1|CI07AG004239.mRNA1|CI07AG006830.mRNA1|CI07AG006987.mRNA1|CI08AG002612.mRNA1|CI08AG002934.mRNA1|CI08AG003093.mRNA1|CI08AG003857.mRNA1|CI08AG003858.mRNA1|CI08AG003859.mRNA1|CI09AG001712.mRNA1|CI09AG002811.mRNA1|…
BP	GO:0031326	regulation of cellular biosynthetic process	2.71282e-21	CI01AG002770.mRNA1|CI01AG005204.mRNA1|CI02AG008829.mRNA1|CI02AG009025.mRNA1|CI03AG002748.mRNA1|CI03AG005180.mRNA1|CI04AG006886.mRNA1|CI06AG006596.mRNA1|CI07AG001210.mRNA1|CI07AG004238.mRNA1|CI07AG004239.mRNA1|CI07AG006830.mRNA1|CI07AG006987.mRNA1|CI08AG002612.mRNA1|CI08AG002934.mRNA1|CI08AG003093.mRNA1|CI08AG003857.mRNA1|CI08AG003858.mRNA1|CI08AG003859.mRNA1|CI09AG001712.mRNA1|CI09AG002811.mRNA1|…
BP	GO:0010556	regulation of macromolecule biosynthetic process	2.71282e-21	CI01AG002770.mRNA1|CI01AG005204.mRNA1|CI02AG008829.mRNA1|CI02AG009025.mRNA1|CI03AG002748.mRNA1|CI03AG005180.mRNA1|CI04AG006886.mRNA1|CI06AG006596.mRNA1|CI07AG001210.mRNA1|CI07AG004238.mRNA1|CI07AG004239.mRNA1|CI07AG006830.mRNA1|CI07AG006987.mRNA1|CI08AG002612.mRNA1|CI08AG002934.mRNA1|CI08AG003093.mRNA1|CI08AG003857.mRNA1|CI08AG003858.mRNA1|CI08AG003859.mRNA1|CI09AG001712.mRNA1|CI09AG002811.mRNA1|…
BP	GO:0019219	regulation of nucleobase-containing compound metabolic process	3.78421e-21	CI01AG002770.mRNA1|CI01AG005204.mRNA1|CI02AG008829.mRNA1|CI02AG009025.mRNA1|CI03AG002748.mRNA1|CI03AG005180.mRNA1|CI04AG006886.mRNA1|CI06AG006596.mRNA1|CI07AG001210.mRNA1|CI07AG004238.mRNA1|CI07AG004239.mRNA1|CI07AG006830.mRNA1|CI07AG006987.mRNA1|CI08AG002612.mRNA1|CI08AG002934.mRNA1|CI08AG003093.mRNA1|CI08AG003857.mRNA1|CI08AG003858.mRNA1|CI08AG003859.mRNA1|CI09AG001712.mRNA1|CI09AG002811.mRNA1|…
BP	GO:0080090	regulation of primary metabolic process	1.0922e-19	CI01AG002770.mRNA1|CI01AG005204.mRNA1|CI02AG008829.mRNA1|CI02AG009025.mRNA1|CI03AG002748.mRNA1|CI03AG005180.mRNA1|CI04AG006886.mRNA1|CI06AG006596.mRNA1|CI07AG001210.mRNA1|CI07AG004238.mRNA1|CI07AG004239.mRNA1|CI07AG006830.mRNA1|CI07AG006987.mRNA1|CI08AG002612.mRNA1|CI08AG002934.mRNA1|CI08AG003093.mRNA1|CI08AG003857.mRNA1|CI08AG003858.mRNA1|CI08AG003859.mRNA1|CI09AG001712.mRNA1|CI09AG002811.mRNA1|…
BP	GO:0051171	regulation of nitrogen compound metabolic process	1.44746e-19	CI01AG002770.mRNA1|CI01AG005204.mRNA1|CI02AG008829.mRNA1|CI02AG009025.mRNA1|CI03AG002748.mRNA1|CI03AG005180.mRNA1|CI04AG006886.mRNA1|CI06AG006596.mRNA1|CI07AG001210.mRNA1|CI07AG004238.mRNA1|CI07AG004239.mRNA1|CI07AG006830.mRNA1|CI07AG006987.mRNA1|CI08AG002612.mRNA1|CI08AG002934.mRNA1|CI08AG003093.mRNA1|CI08AG003857.mRNA1|CI08AG003858.mRNA1|CI08AG003859.mRNA1|CI09AG001712.mRNA1|CI09AG002811.mRNA1|…
BP	GO:0009889	regulation of biosynthetic process	2.58013e-18	CI01AG002770.mRNA1|CI01AG005204.mRNA1|CI02AG008829.mRNA1|CI02AG009025.mRNA1|CI03AG002748.mRNA1|CI03AG005180.mRNA1|CI04AG006886.mRNA1|CI06AG006596.mRNA1|CI07AG001210.mRNA1|CI07AG004238.mRNA1|CI07AG004239.mRNA1|CI07AG006830.mRNA1|CI07AG006987.mRNA1|CI08AG002612.mRNA1|CI08AG002934.mRNA1|CI08AG003093.mRNA1|CI08AG003857.mRNA1|CI08AG003858.mRNA1|CI08AG003859.mRNA1|CI09AG001712.mRNA1|CI09AG002811.mRNA1|…
BP	GO:0060255	regulation of macromolecule metabolic process	3.29237e-17	CI01AG002770.mRNA1|CI01AG005204.mRNA1|CI02AG008829.mRNA1|CI02AG009025.mRNA1|CI03AG002748.mRNA1|CI03AG005180.mRNA1|CI04AG006886.mRNA1|CI06AG006596.mRNA1|CI07AG001210.mRNA1|CI07AG004238.mRNA1|CI07AG004239.mRNA1|CI07AG006830.mRNA1|CI07AG006987.mRNA1|CI08AG002612.mRNA1|CI08AG002934.mRNA1|CI08AG003093.mRNA1|CI08AG003857.mRNA1|CI08AG003858.mRNA1|CI08AG003859.mRNA1|CI09AG001712.mRNA1|CI09AG002811.mRNA1|…
BP	GO:0031323	regulation of cellular metabolic process	4.0923e-17	CI01AG002770.mRNA1|CI01AG005204.mRNA1|CI02AG008829.mRNA1|CI02AG009025.mRNA1|CI03AG002748.mRNA1|CI03AG005180.mRNA1|CI04AG006886.mRNA1|CI06AG006596.mRNA1|CI07AG001210.mRNA1|CI07AG004238.mRNA1|CI07AG004239.mRNA1|CI07AG006830.mRNA1|CI07AG006987.mRNA1|CI08AG002612.mRNA1|CI08AG002934.mRNA1|CI08AG003093.mRNA1|CI08AG003857.mRNA1|CI08AG003858.mRNA1|CI08AG003859.mRNA1|CI09AG001712.mRNA1|CI09AG002811.mRNA1|…
BP	GO:0050794	regulation of cellular process	8.45241e-16	CI01AG002770.mRNA1|CI01AG005204.mRNA1|CI02AG008829.mRNA1|CI02AG009025.mRNA1|CI03AG002748.mRNA1|CI03AG005180.mRNA1|CI04AG006886.mRNA1|CI06AG006596.mRNA1|CI07AG001210.mRNA1|CI07AG004238.mRNA1|CI07AG004239.mRNA1|CI07AG006830.mRNA1|CI07AG006987.mRNA1|CI08AG002612.mRNA1|CI08AG002934.mRNA1|CI08AG003093.mRNA1|CI08AG003857.mRNA1|CI08AG003858.mRNA1|CI08AG003859.mRNA1|CI09AG001712.mRNA1|CI09AG002811.mRNA1|…
BP	GO:0019222	regulation of metabolic process	1.82993e-11	CI01AG002770.mRNA1|CI01AG005204.mRNA1|CI02AG008829.mRNA1|CI02AG009025.mRNA1|CI03AG002748.mRNA1|CI03AG005180.mRNA1|CI04AG006886.mRNA1|CI06AG006596.mRNA1|CI07AG001210.mRNA1|CI07AG004238.mRNA1|CI07AG004239.mRNA1|CI07AG006830.mRNA1|CI07AG006987.mRNA1|CI08AG002612.mRNA1|CI08AG002934.mRNA1|CI08AG003093.mRNA1|CI08AG003857.mRNA1|CI08AG003858.mRNA1|CI08AG003859.mRNA1|CI09AG001712.mRNA1|CI09AG002811.mRNA1|…
BP	GO:0050789	regulation of biological process	9.26207e-08	CI01AG002770.mRNA1|CI01AG005204.mRNA1|CI02AG008829.mRNA1|CI02AG009025.mRNA1|CI03AG002748.mRNA1|CI03AG005180.mRNA1|CI04AG006886.mRNA1|CI06AG006596.mRNA1|CI07AG001210.mRNA1|CI07AG004238.mRNA1|CI07AG004239.mRNA1|CI07AG006830.mRNA1|CI07AG006987.mRNA1|CI08AG002612.mRNA1|CI08AG002934.mRNA1|CI08AG003093.mRNA1|CI08AG003857.mRNA1|CI08AG003858.mRNA1|CI08AG003859.mRNA1|CI09AG001712.mRNA1|CI09AG002811.mRNA1|…
BP	GO:0065007	biological regulation	3.03366e-07	CI01AG002770.mRNA1|CI01AG005204.mRNA1|CI02AG008829.mRNA1|CI02AG009025.mRNA1|CI03AG002748.mRNA1|CI03AG005180.mRNA1|CI04AG006886.mRNA1|CI06AG006596.mRNA1|CI07AG001210.mRNA1|CI07AG004238.mRNA1|CI07AG004239.mRNA1|CI07AG006830.mRNA1|CI07AG006987.mRNA1|CI08AG002612.mRNA1|CI08AG002934.mRNA1|CI08AG003093.mRNA1|CI08AG003857.mRNA1|CI08AG003858.mRNA1|CI08AG003859.mRNA1|CI09AG001712.mRNA1|CI09AG002811.mRNA1|…
BP	GO:0008150	biological_process	0.00704369	CI01AG002770.mRNA1|CI01AG005204.mRNA1|CI02AG008829.mRNA1|CI02AG009025.mRNA1|CI03AG002748.mRNA1|CI03AG005180.mRNA1|CI04AG006886.mRNA1|CI06AG006596.mRNA1|CI07AG001210.mRNA1|CI07AG004238.mRNA1|CI07AG004239.mRNA1|CI07AG006830.mRNA1|CI07AG006987.mRNA1|CI08AG002612.mRNA1|CI08AG002934.mRNA1|CI08AG003093.mRNA1|CI08AG003857.mRNA1|CI08AG003858.mRNA1|CI08AG003859.mRNA1|CI09AG001712.mRNA1|CI09AG002811.mRNA1|…
