# Supplementary material for: Genome-wide identification and expression analysis of TCP transcription factors in Chrysanthemum indicum reveals their critical role in the response to various abiotic stresses
Source: BMC Plant Biol. 2025 May 13;25:631. doi: 10.1186/s12870-025-06521-x (PMC12070562; doi:10.1186/s12870-025-06521-x)
Supplement: Supplementary file 7 — Additional file 7. RNA-seq data of the CiTCP genes in different tissues and treatments. [file 12870_2025_6521_MOESM7_ESM.xlsx]

## Sheet: sheet1
The RNA-seq data for CiTCP genes in difference tissues
Gene name	Bud	Leaf	Tubular flowers	Tongue flowers	Root	Stem
CITCP1	30.8548	22.3129	37.5245	18.6942	58.052	66.481
CITCP2	60.0279	0.975991	3.5502	4.59629	60.6601	1.18781
CITCP3	2.22795	0	2.51552	2.06309	0.0768896	5.52321
CITCP4	20.2624	1.42006	0.151927	19.9008	29.7018	0.0476541
CITCP5	8.53595	0.824398	2.54895	9.24921	0	0.470304
CITCP6	0.710028	0	0.39467	0	0.0588096	0
CITCP7	60.5422	110.928	54.28	11.8829	22.4531	101.711
CITCP8	30.8548	22.3129	37.5245	18.6942	58.052	66.481
CITCP9	1.82598	0.961974	2.76253	0.350641	1.09772	2.25292
CITCP10	41.7412	81.8635	36.0471	5.31683	6.17106	71.058
CITCP11	3.12097	0.349911	4.10128	1.13088	9.10372	1.59694
CITCP12	2.4831	0.0402711	0.390632	0.111559	0.058208	0.0918957
CITCP13	3.56858	0	0	0.226596	0	0.0933278
CITCP14	1.14492	1.06614	4.17641	0.0567965	0	14.9713
CITCP15	72.563	64.0038	4.30316	47.4054	44.3394	3.6769
CITCP16	1.99351	13.2452	1.34768	0.320733	0	4.12152
CITCP17	25.9515	5.12168	6.82596	20.5787	21.5357	10.1419
CITCP18	4.7574	0.329021	1.02585	2.86458	0	0.268143
CITCP19	15.9777	3.67239	7.50267	29.9624	15.1971	6.42859
CITCP20	4.75896	5.32338	2.31008	2.25084	2.02485	4.41148
CITCP21	0.0540375	0	0.506872	0.0643359	0.134273	30.6316
CITCP22	0	0	0.53198	0	0	9.01061
CITCP23	0.0600614	0	7.07349	0	0.0746207	11.4862
CITCP24	5.50487	15.5472	6.02657	1.98271	7.58644	5.35339
CITCP25	31.4035	8.87932	82.7566	8.28119	40.2138	52.0057
CITCP26	41.7412	81.8635	36.0471	5.31683	6.17106	71.058

## Sheet: sheet2
The RNA-seq data for CiTCP genes under abiotic stresses
Gene name	CK	Cold		CK	Hot		CK	Cd		CK	UVB
CITCP1	50.103	47.5027		27.3088	55.5627		30.4	40.11		19.47	14.47
CITCP2	3.51033	6.05033		2.10245	1.36671		4.63	5.525		9.39	8.87
CITCP3	0.634	0.276667		1.25631	0		0	0.81		17.57	13.16
CITCP4	4.10667	8.21567		3.42397	2.89238		231.835	167.475		6.9	10.9
CITCP5	0.22	0.472667		0.312545	0		0.83	1.135		18.59	16.52
CITCP6	0.310667	0.472667		0	0		0	0.81		18.59	16.52
CITCP7	40.4087	27.4117		95.17	67.295		55.205	33.635		32.62	31.35
CITCP8	50.103	47.5027		27.3088	55.5627		30.4	40.11		19.47	14.47
CITCP9	1.47967	4.35067		5.02927	5.09371		1.225	1.47		9.39	8.87
CITCP10	34.8907	38.7947		56.889	61.5674		14.845	12.47		17.57	13.16
CITCP11	0.937333	0.625		0.664909	1.00766		0.22	0.81		5.04	12.17
CITCP12	1.68233	1.932		0.0257673	0		0.775	1.705		18.59	16.52
CITCP13	0.310667	0.472667		0.281155	0		0	0.81		18.59	16.52
CITCP14	1.071	1.28167		0.321841	0.217739		0.65	0.68		9.28	8.36
CITCP15	6.65967	16.8853		23.9708	17.0382		8.63	15.085		12.44	4.28
CITCP16	3.175	5.74267		4.53852	4.78922		2.815	1.995		9.28	8.36
CITCP17	17.409	26.878		14.3137	12.9295		31.955	19.59		6.9	10.9
CITCP18	0.456	0.738333		0.80303	0.391769		0.365	0.835		18.59	16.52
CITCP19	1.08	1.62267		7.32831	9.20375		4.86	4		5.04	12.17
CITCP20	1.717	2.955		6.15082	4.22503		19.12	30.275		9.28	8.36
CITCP21	0.22	0.472667		0	0		3.805	3.47		18.59	16.52
CITCP22	0.634	0.276667		0	0		3.805	3.47		18.59	16.52
CITCP23	0.310667	0.472667		0	0		3.805	3.47		18.59	16.52
CITCP24	6.58933	12.4007		7.89807	11.9724		8.33	6.24		6.16	4.31
CITCP25	5.085	16.373		0.663418	1.05787		11.78	12.015		10.8	25.97
CITCP26	39.1177	18.0757		56.889	61.5674		50.71	29.17		18.59	16.52
