# Supplementary material for: Genome-wide identification and expression analysis of TCP transcription factors in Chrysanthemum indicum reveals their critical role in the response to various abiotic stresses
Source: BMC Plant Biol. 2025 May 13;25:631. doi: 10.1186/s12870-025-06521-x (PMC12070562; doi:10.1186/s12870-025-06521-x)
Supplement: Supplementary file 8 — Additional file 8. Primers used in quantitative RT-PCR of CiTCP genes. [file 12870_2025_6521_MOESM8_ESM.xlsx]

## Sheet: Sheet1
Primers used i quantitative RT-PCR of CiTCP genes.
Primer name	Forward primer (5’-3’)	Reverse primer (5’-3’)
CiNC	TTTTGGTATCTGGTCCTGGAG	CCATTCAAGCGACAGACTCA
CiTCP4	ACCCTTCACTAACAATCGCC	GCCCTCGTCCATCTACTTTTG
CiTCP7	TTACTTATTCACTCGCCCTTCG	CTGGTGGTTTTGGTTTTGGG
CiTCP8	GTAATCATATGGGTCAGGCGG	GCCATCGAATTCATGTCTTGC
CiTCP9	GACTATTAGGTGGCTGTTGGAG	CACCCTCTTCACCATTACTCG
CiTCP10	CAATAGTGGGAGTGGGAATGG	CACCATTCTTTGAAACCCACC
CiTCP12	TGCATCTCCCTTCACCTTTC	CCTTACGCCCTTCAACTTAGA
CiTCP13	AGGCGGATAACACAAAGGAG	CTTTTCCTTGTTCTGTCCCTTG
CiTCP14	GCAAAGTGTGGACTGTAAAAGG	CATCTTTAGTGGCATCAAGTAACC
CiTCP16	GTCCTACAGCTACCATAACACC	GTGGTTGACTTGAGCTTGAAC
CiTCP18	AGAAAGACCGACACAGCAAG	AGCAACATCGAGGGACAATC
CiTCP20	AGTTTGTACGGTGAGAGGATTG	TCGAGCAACCAATCAACTACC
CiTCP21	GTTTCTCCCATCCCCTAATGTC	AGTAAGAGCGTTGTAGCCATG
CiTCP22	GGTCATAGCAAGATCCATACGG	GCCAATCTAGGGTTTTGCTTG
